# Supplementary material for: Cyclic Dichalcogenides Extend the Reach of Bioreductive Prodrugs to Harness Thiol/Disulfide Oxidoreductases: Applications to seco-Duocarmycins Targeting the Thioredoxin System
Source: ACS Cent Sci. 2023 Mar 28;9(4):763–76. doi: 10.1021/acscentsci.2c01465 (PMC10141580; doi:10.1021/acscentsci.2c01465)
Supplement: Supplementary file 2 — oc2c01465_si_001.xlsx [file oc2c01465_si_001.xlsx]

## Sheet: TMI - Proli140
SORT: P-CC60 POTENCY			IC50 [M] (ProliFiler-140)				Reductive Activation Index			SORT: PSS66C RED IND			IC50 [M] (ProliFiler-140)				Reductive Activation Index
Nr.	Entity	Cell line	P-SS66C	P-SS60	P-CC60	Dox	P-SS66C	P-SS60		Nr.	Entity	Cell line	IC50 [M] P-SS66C	IC50 [M] P-SS60	IC50 [M] P-CC60	IC50 [M] Dox	P-SS66C	P-SS60	Dox "Index"
76	Blood	MV4-11	1.53863e-09	2.76199e-09	1.18209e-08	4.26248e-09	7.68277	4.27986		60	Prostate	LnCap	2.74776e-08	1.11875e-07	8.93605e-07	1.92037e-07	32.5213	7.98752	0.214902
119	Brain	SK-N-MC	1.60536e-09	2.70236e-09	1.33002e-08	1.47345e-08	8.28483	4.92167		108	Blood	RPMI 8226	1.18583e-08	3.85949e-08	3.37853e-07	8.84308e-08	28.4907	8.75381	0.261744
95	Blood	OCI-LY19	2.83408e-09	4.10549e-09	1.53364e-08	5.54947e-09	5.41143	3.73558		32	Breast	HCC 1569	3.60251e-08	1.2101e-07	9.92938e-07	7.00509e-07	27.5624	8.20539	0.705491
48	Endometrium	Ishikawa	3.84101e-09	7.06805e-09	2.60994e-08	7.74458e-08	6.79492	3.69258		11	Lung	BEN	5.34607e-08	1.12003e-07	1.42067e-06	4.06872e-06	26.5742	12.6842	2.86394
52	Blood	JVM-3	3.35752e-09	8.72041e-09	3.13899e-08	2.99746e-08	9.34914	3.59959		110	Stomach	SCH	1.52055e-08	5.15861e-08	3.86609e-07	1.38276e-07	25.4256	7.49444	0.357665
115	Bone	SK-ES-1	2.7069e-09	5.65632e-09	3.35331e-08	2.60799e-08	12.388	5.92843		9	Lung	A549	3.02918e-08	1.20054e-07	7.69831e-07	3.11142e-07	25.4138	6.4124	0.404169
94	Blood	OCI-AML5	5.98023e-09	8.61519e-09	3.38855e-08	3.0947e-08	5.66625	3.93322		96	Blood	OPM-2	2.60555e-08	1.22111e-07	6.61077e-07	2.42503e-07	25.3719	5.41376	0.366831
126	Blood	SU-DHL-5	2.55497e-09	7.7849e-09	4.98123e-08	9.14658e-09	19.4963	6.39858		40	Ovary	HeLa	9.89088e-09	1.743e-08	2.36214e-07	8.03864e-08	23.882	13.5522	0.340312
31	Lung	H460	5.50962e-09	7.11212e-09	5.11608e-08	2.57264e-08	9.28571	7.19346		77	Blood	NALM-6	2.46656e-09	9.79042e-09	5.58049e-08	2.29642e-08	22.6246	5.69995	0.411508
47	Duodenum	Hutu 80	9.5614e-09	9.91626e-09	5.37042e-08	1.87459e-08	5.61677	5.41577		124	Stomach	SNU-216	9.22114e-08	2.72015e-07	1.84201e-06	3.89582e-07	19.9759	6.77171	0.211499
77	Blood	NALM-6	2.46656e-09	9.79042e-09	5.58049e-08	2.29642e-08	22.6246	5.69995		126	Blood	SU-DHL-5	2.55497e-09	7.7849e-09	4.98123e-08	9.14658e-09	19.4963	6.39858	0.183621
78	Lung	NCI-H1048	3.97196e-09	8.00645e-09	5.92391e-08	3.19809e-08	14.9143	7.39892		6	Lung	A427	4.42295e-08	1.63569e-07	8.2263e-07	6.55797e-08	18.5991	5.02925	0.0797196
74	Blood	MOLM-13	5.25066e-09	9.11781e-09	6.05409e-08	2.11798e-08	11.5301	6.63985		38	Endometrium	HEC-1-A	1.00471e-07	2.84706e-07	1.84002e-06	3.26522e-07	18.3139	6.46288	0.177456
125	Ovary	SNU840	6.2925e-08	3.81546e-08	6.98652e-08	1.32654e-07	1.11029	1.83111		135	Brain	U251MG	1.18451e-07	1.884e-07	1.99525e-06	7.84388e-07	16.8445	10.5905	0.393128
18	Lung	COR-L279	7.22593e-09	1.43013e-08	7.35726e-08	7.88298e-08	10.1818	5.14448		20	Head/Neck	Detroit562	1.8817e-08	4.26986e-08	3.15084e-07	1.53624e-07	16.7447	7.37926	0.487565
139	Blood	U-937	1.15391e-08	1.64129e-08	7.38631e-08	2.5654e-08	6.40109	4.50031		79	Lung	NCI-H1437	1.84654e-08	5.20708e-08	3.01022e-07	1.39333e-07	16.302	5.78102	0.462866
75	Blood	MOLT-4	8.62394e-09	1.29205e-08	7.57021e-08	2.60989e-08	8.77814	5.85908		83	Lung	NCI-H1703	5.11063e-08	1.21485e-07	8.14898e-07	9.236e-08	15.9452	6.70778	0.113339
30	Brain	H4	1.38882e-08	1.50852e-08	8.07889e-08	8.17873e-08	5.81709	5.35552		85	Lung	NCI-H2009	2.6597e-08	6.17071e-08	4.21603e-07	1.40849e-07	15.8515	6.83232	0.33408
70	Blood	MEC-1	1.0808e-08	1.50788e-08	8.88998e-08	7.32548e-08	8.22539	5.89569		50	Breast	JIMT-1	1.04092e-07	1.89776e-07	1.59719e-06	1.28586e-06	15.3441	8.41618	0.805079
4	Ovary	A2780	8.13071e-09	1.20107e-08	8.89066e-08	1.79604e-08	10.9347	7.40226		92	Stomach	NCI-N87	7.54775e-08	1.4137e-07	1.14965e-06	2.02326e-07	15.2317	8.13223	0.175989
23	Lung	DV90	1.15207e-08	1.31963e-08	9.04239e-08	1.94854e-08	7.8488	6.8522		51	Blood	Jurkat	6.17368e-09	1.63963e-08	9.3683e-08	4.01267e-08	15.1746	5.71367	0.428325
51	Blood	Jurkat	6.17368e-09	1.63963e-08	9.3683e-08	4.01267e-08	15.1746	5.71367		35	Lung	HCC827	9.10507e-08	1.90182e-07	1.37898e-06	3.47899e-07	15.1452	7.25086	0.252287
42	Blood	HL-60	1.51502e-08	1.82684e-08	1.0147e-07	2.64939e-08	6.69761	5.55441		136	Blood	U-266	9.37741e-09	2.2312e-08	1.41266e-07	1.11162e-07	15.0645	6.33142	0.7869
3	Skin	A2058	1.09003e-08	1.49806e-08	1.0227e-07	3.73431e-08	9.38232	6.82684		44	Fibrosarcoma	HT-1080	2.13154e-08	5.01277e-08	3.19619e-07	7.59663e-08	14.9947	6.37609	0.237678
103	Lung	PC-9	1.41105e-08	1.70155e-08	1.14298e-07	1.91583e-07	8.10024	6.7173		105	Lung	RERF-LC-MS	3.07067e-08	6.43532e-08	4.58589e-07	1.7423e-07	14.9345	7.12613	0.379927
19	Ovary	COV434	1.47804e-08	2.23775e-08	1.14508e-07	6.96986e-08	7.74724	5.11708		78	Lung	NCI-H1048	3.97196e-09	8.00645e-09	5.92391e-08	3.19809e-08	14.9143	7.39892	0.539861
1	Kidney	786-O	2.86182e-08	2.26134e-08	1.17994e-07	1.14555e-07	4.12305	5.2179		80	Lung	NCI-H1563	1.13586e-07	1.97291e-07	1.69267e-06	5.42541e-07	14.9022	8.57958	0.320523
87	Lung	NCI-H2286	1.67216e-08	1.91209e-08	1.24748e-07	4.39303e-08	7.46029	6.52418		26	Ovary	EFO-27	6.19091e-08	1.58353e-07	8.99528e-07	2.92522e-07	14.5298	5.68053	0.325195
137	Bone	U2OS	3.18994e-08	2.43849e-08	1.30805e-07	1.13691e-07	4.10054	5.36417		13	Pancreas	BxPC-3	4.63958e-08	1.08213e-07	6.62167e-07	2.77661e-07	14.2721	6.11912	0.419322
93	Blood	OCI-AML3	1.31909e-08	3.29161e-08	1.32765e-07	7.59774e-08	10.0649	4.03345		106	Colon	RKO	2.1335e-08	4.50805e-08	2.98317e-07	9.86103e-08	13.9825	6.61743	0.330556
64	Blood	M07e	3.24804e-08	1.61738e-08	1.38332e-07	4.62675e-08	4.25893	8.55283		36	Colon	HCT116	3.23346e-08	6.94308e-08	4.41191e-07	1.07027e-07	13.6445	6.3544	0.242586
136	Blood	U-266	9.37741e-09	2.2312e-08	1.41266e-07	1.11162e-07	15.0645	6.33142		28	Lung	H1299	5.37791e-08	7.85025e-08	7.266e-07	2.23246e-07	13.5108	9.25575	0.307247
86	Lung	NCI-H2110	1.80891e-08	2.67048e-08	1.44492e-07	3.55255e-08	7.98776	5.41071		43	Stomach	Hs 746T	7.52069e-08	1.28965e-07	9.8932e-07	4.00355e-07	13.1546	7.67122	0.404677
69	Breast	MDA-MB-468	1.87166e-08	3.09662e-08	1.48029e-07	4.70904e-08	7.90897	4.78035		7	Skin	A431	2.0153e-08	4.04918e-08	2.61674e-07	1.74289e-07	12.9844	6.46241	0.666055
111	Lung	SCLC-21H	2.55969e-08	3.21011e-08	1.57735e-07	2.91492e-07	6.16228	4.91369		98	Ovary	OVCAR-3	7.87952e-08	1.17009e-07	1.0156e-06	3.72578e-07	12.8891	8.67964	0.366856
116	Lung	SK-LU-1	2.29743e-08	2.70052e-08	1.62337e-07	2.67324e-07	7.06601	6.01132		102	Prostate	PC3	4.01164e-08	5.80474e-08	5.16782e-07	7.37791e-07	12.8821	8.90276	1.42766
5	Skin	A375	5.45254e-08	3.2298e-08	1.6417e-07	4.75651e-08	3.01089	5.08299		115	Bone	SK-ES-1	2.7069e-09	5.65632e-09	3.35331e-08	2.60799e-08	12.388	5.92843	0.777736
34	Breast	HCC38	1.35289e-08	1.89879e-08	1.65294e-07	5.21405e-08	12.2178	8.70526		34	Breast	HCC38	1.35289e-08	1.89879e-08	1.65294e-07	5.21405e-08	12.2178	8.70526	0.31544
22	Prostate	DU-145	1.62361e-08	3.57731e-08	1.8328e-07	1.52298e-07	11.2884	5.1234		81	Lung	NCI-H1573	8.96771e-08	1.75925e-07	1.07248e-06	2.97494e-06	11.9594	6.09624	2.77388
100	Blood	P31/FUJ	2.25386e-08	3.65719e-08	1.87527e-07	1.01955e-07	8.32026	5.12762		121	Ovary	SK-OV3	3.72048e-08	6.16699e-08	4.38461e-07	1.76016e-07	11.7851	7.10981	0.40144
99	Ovary	OVK18	4.56822e-08	4.29196e-08	2.00001e-07	3.41998e-08	4.37809	4.65989		74	Blood	MOLM-13	5.25066e-09	9.11781e-09	6.05409e-08	2.11798e-08	11.5301	6.63985	0.349843
97	Ovary	OV56	7.24804e-08	6.51313e-08	2.02115e-07	2.02249e-07	2.78855	3.10319		62	Colon	LOVO	1.92741e-08	3.3699e-08	2.21947e-07	1.11013e-07	11.5153	6.58617	0.500177
66	Breast	MCF-7	3.05414e-08	4.48082e-08	2.14639e-07	2.30963e-07	7.0278	4.79017		123	Stomach	SNU-16	6.23399e-08	1.22607e-07	7.09369e-07	1.36734e-07	11.379	5.78571	0.192755
62	Colon	LOVO	1.92741e-08	3.3699e-08	2.21947e-07	1.11013e-07	11.5153	6.58617		22	Prostate	DU-145	1.62361e-08	3.57731e-08	1.8328e-07	1.52298e-07	11.2884	5.1234	0.830959
122	Stomach	SNU-1	2.26906e-08	3.0049e-08	2.27182e-07	5.88208e-08	10.0121	7.56037		27	Lung	EPLC-272H	4.57046e-08	7.90026e-08	5.08362e-07	1.96679e-07	11.1228	6.43475	0.386887
109	Bone	Saos-2 EC	6.63079e-08	3.88277e-08	2.33611e-07	2.01999e-07	3.52312	6.01661		72	Stomach	MKN-1	1.38121e-07	2.10362e-07	1.53339e-06	5.24503e-08	11.1018	7.28932	0.0342054
40	Ovary	HeLa	9.89088e-09	1.743e-08	2.36214e-07	8.03864e-08	23.882	13.5522		4	Ovary	A2780	8.13071e-09	1.20107e-08	8.89066e-08	1.79604e-08	10.9347	7.40226	0.202015
88	Lung	NCI-H292	3.76549e-08	4.8362e-08	2.59054e-07	7.17402e-08	6.87968	5.35656		131	Breast	T-47D	9.75085e-08	2.30769e-07	1.04235e-06	4.34995e-07	10.6898	4.51684	0.417322
7	Skin	A431	2.0153e-08	4.04918e-08	2.61674e-07	1.74289e-07	12.9844	6.46241		84	Lung	NCI-H1838	7.70022e-08	8.52829e-08	8.1933e-07	2.51627e-07	10.6403	9.6072	0.307113
89	Lung	NCI-H441	5.05464e-08	5.44241e-08	2.93894e-07	3.48776e-07	5.81433	5.40006		58	Blood	KMS-12-BM	3.29658e-08	6.63959e-08	3.42523e-07	1.64833e-07	10.3902	5.1588	0.481233
106	Colon	RKO	2.1335e-08	4.50805e-08	2.98317e-07	9.86103e-08	13.9825	6.61743		18	Lung	COR-L279	7.22593e-09	1.43013e-08	7.35726e-08	7.88298e-08	10.1818	5.14448	1.07146
8	Kidney	A498	9.40747e-08	5.03934e-08	3.00199e-07	3.22172e-07	3.19107	5.9571		91	Lung	NCI-H838	7.43912e-08	1.20689e-07	7.54287e-07	1.5148e-07	10.1395	6.24986	0.200825
79	Lung	NCI-H1437	1.84654e-08	5.20708e-08	3.01022e-07	1.39333e-07	16.302	5.78102		93	Blood	OCI-AML3	1.31909e-08	3.29161e-08	1.32765e-07	7.59774e-08	10.0649	4.03345	0.572269
61	Lung	LOU-NH91	3.45319e-08	7.45562e-08	3.07092e-07	2.88809e-07	8.893	4.11893		122	Stomach	SNU-1	2.26906e-08	3.0049e-08	2.27182e-07	5.88208e-08	10.0121	7.56037	0.258915
20	Head/Neck	Detroit562	1.8817e-08	4.26986e-08	3.15084e-07	1.53624e-07	16.7447	7.37926		127	Brain	SW-1783	4.84699e-08	6.67889e-08	4.78493e-07	2.99021e-07	9.87196	7.16425	0.624922
44	Fibrosarcoma	HT-1080	2.13154e-08	5.01277e-08	3.19619e-07	7.59663e-08	14.9947	6.37609		33	Breast	HCC202	9.13365e-08	1.25833e-07	8.96905e-07	7.64591e-07	9.81979	7.12774	0.852477
14	Kidney	Caki-1	6.3398e-08	6.28622e-08	3.28586e-07	3.39484e-07	5.18291	5.22709		45	Colon	HT-29	1.05463e-07	1.87618e-07	9.9799e-07	3.69292e-07	9.46294	5.31927	0.370036
128	Colon	SW480	5.51232e-08	6.49803e-08	3.31479e-07	1.20001e-07	6.01342	5.10123		3	Skin	A2058	1.09003e-08	1.49806e-08	1.0227e-07	3.73431e-08	9.38232	6.82684	0.365143
108	Blood	RPMI 8226	1.18583e-08	3.85949e-08	3.37853e-07	8.84308e-08	28.4907	8.75381		52	Blood	JVM-3	3.35752e-09	8.72041e-09	3.13899e-08	2.99746e-08	9.34914	3.59959	0.954912
16	Lung	Calu-6	5.92663e-08	5.15513e-08	3.42198e-07	7.68909e-07	5.7739	6.63801		82	Lung	NCI-H1581	4.65508e-08	4.22806e-08	4.32336e-07	1.4706e-07	9.28739	10.2254	0.340152
58	Blood	KMS-12-BM	3.29658e-08	6.63959e-08	3.42523e-07	1.64833e-07	10.3902	5.1588		31	Lung	H460	5.50962e-09	7.11212e-09	5.11608e-08	2.57264e-08	9.28571	7.19346	0.502854
114	Breast	SK-BR-3	4.19534e-08	7.38974e-08	3.70473e-07	1.2788e-07	8.83057	5.01334		12	Breast	BT-20	1.22034e-07	2.41978e-07	1.1096e-06	2.34728e-07	9.09257	4.58556	0.211542
71	Pancreas	Mia PaCA 2	8.55871e-08	6.84038e-08	3.75103e-07	7.36519e-08	4.38271	5.48366		61	Lung	LOU-NH91	3.45319e-08	7.45562e-08	3.07092e-07	2.88809e-07	8.893	4.11893	0.940466
113	Bone	SJSA-1	9.77377e-08	2.36556e-08	3.78288e-07	4.01472e-07	3.87044	15.9915		17	Colon	Colo 205	8.61035e-08	1.56629e-07	7.60855e-07	1.48126e-07	8.83651	4.85768	0.194683
110	Stomach	SCH	1.52055e-08	5.15861e-08	3.86609e-07	1.38276e-07	25.4256	7.49444		114	Breast	SK-BR-3	4.19534e-08	7.38974e-08	3.70473e-07	1.2788e-07	8.83057	5.01334	0.34518
134	Brain	U118MG	1.86008e-07	1.39586e-07	3.92216e-07	2.56567e-07	2.10859	2.80986		29	Lung	H2228	4.53448e-08	5.68233e-08	3.98881e-07	5.72544e-08	8.79663	7.01968	0.143537
29	Lung	H2228	4.53448e-08	5.68233e-08	3.98881e-07	5.72544e-08	8.79663	7.01968		75	Blood	MOLT-4	8.62394e-09	1.29205e-08	7.57021e-08	2.60989e-08	8.77814	5.85908	0.344758
85	Lung	NCI-H2009	2.6597e-08	6.17071e-08	4.21603e-07	1.40849e-07	15.8515	6.83232		68	Skin	MDA MB 435	1.25934e-07	1.76191e-07	1.08328e-06	4.82585e-07	8.60197	6.14835	0.445483
82	Lung	NCI-H1581	4.65508e-08	4.22806e-08	4.32336e-07	1.4706e-07	9.28739	10.2254		53	Blood	K562	1.29285e-07	2.07105e-07	1.10657e-06	4.4152e-07	8.55914	5.34302	0.399
121	Ovary	SK-OV3	3.72048e-08	6.16699e-08	4.38461e-07	1.76016e-07	11.7851	7.10981		90	Lung	NCI-H82	8.78368e-08	1.48838e-07	7.50444e-07	6.23872e-07	8.54362	5.04202	0.831338
36	Colon	HCT116	3.23346e-08	6.94308e-08	4.41191e-07	1.07027e-07	13.6445	6.3544		100	Blood	P31/FUJ	2.25386e-08	3.65719e-08	1.87527e-07	1.01955e-07	8.32026	5.12762	0.543682
105	Lung	RERF-LC-MS	3.07067e-08	6.43532e-08	4.58589e-07	1.7423e-07	14.9345	7.12613		119	Brain	SK-N-MC	1.60536e-09	2.70236e-09	1.33002e-08	1.47345e-08	8.28483	4.92167	1.10784
127	Brain	SW-1783	4.84699e-08	6.67889e-08	4.78493e-07	2.99021e-07	9.87196	7.16425		39	Endometrium	HEC-1-B	3.98811e-07	8.33196e-07	3.29131e-06	2.37267e-06	8.25281	3.95023	0.720887
73	Stomach	MKN-45	8.20015e-08	9.07961e-08	4.86553e-07	3.16095e-07	5.93346	5.35874		70	Blood	MEC-1	1.0808e-08	1.50788e-08	8.88998e-08	7.32548e-08	8.22539	5.89569	0.824015
27	Lung	EPLC-272H	4.57046e-08	7.90026e-08	5.08362e-07	1.96679e-07	11.1228	6.43475		10	Pancreas	AsPC-1	2.61739e-07	2.62717e-07	2.14582e-06	1.15786e-06	8.19833	8.16781	0.539589
102	Prostate	PC3	4.01164e-08	5.80474e-08	5.16782e-07	7.37791e-07	12.8821	8.90276		133	Brain	T98G	8.07868e-08	8.64196e-08	6.59994e-07	1.16557e-06	8.16958	7.63709	1.76603
37	Colon	HCT-15	1.40209e-07	1.04249e-07	5.45581e-07	6.43167e-07	3.8912	5.23343		103	Lung	PC-9	1.41105e-08	1.70155e-08	1.14298e-07	1.91583e-07	8.10024	6.7173	1.67617
57	Blood	KG-1 a	1.06645e-07	1.04621e-07	5.49942e-07	4.90983e-07	5.15676	5.25653		86	Lung	NCI-H2110	1.80891e-08	2.67048e-08	1.44492e-07	3.55255e-08	7.98776	5.41071	0.245865
2	Brain	A172	1.07386e-07	1.17863e-07	5.743e-07	9.38309e-08	5.348	4.87263		138	Brain	U87MG	1.52739e-07	2.25012e-07	1.21858e-06	1.61913e-07	7.97818	5.4156	0.13287
112	Ovary	SiHa	1.13153e-07	1.1129e-07	6.12713e-07	1.46987e-07	5.41491	5.50556		69	Breast	MDA-MB-468	1.87166e-08	3.09662e-08	1.48029e-07	4.70904e-08	7.90897	4.78035	0.318116
56	Blood	KG-1	1.92247e-07	1.33362e-07	6.22353e-07	1.2122e-06	3.23725	4.66663		23	Lung	DV90	1.15207e-08	1.31963e-08	9.04239e-08	1.94854e-08	7.8488	6.8522	0.215489
46	Liver	HuH7	1.00334e-07	1.13553e-07	6.47422e-07	2.10124e-07	6.45266	5.70148		41	Liver	Hep3B2.1-7	1.72455e-07	2.37167e-07	1.33761e-06	5.32325e-07	7.75628	5.63995	0.397967
133	Brain	T98G	8.07868e-08	8.64196e-08	6.59994e-07	1.16557e-06	8.16958	7.63709		19	Ovary	COV434	1.47804e-08	2.23775e-08	1.14508e-07	6.96986e-08	7.74724	5.11708	0.608681
96	Blood	OPM-2	2.60555e-08	1.22111e-07	6.61077e-07	2.42503e-07	25.3719	5.41376		76	Blood	MV4-11	1.53863e-09	2.76199e-09	1.18209e-08	4.26248e-09	7.68277	4.27986	0.360588
13	Pancreas	BxPC-3	4.63958e-08	1.08213e-07	6.62167e-07	2.77661e-07	14.2721	6.11912		49	Bladder	J82	9.55099e-08	9.87549e-08	7.20302e-07	7.97554e-07	7.54165	7.29384	1.10725
130	Colon	SW948	1.42987e-07	1.29052e-07	6.79347e-07	3.45611e-07	4.75111	5.26415		87	Lung	NCI-H2286	1.67216e-08	1.91209e-08	1.24748e-07	4.39303e-08	7.46029	6.52418	0.352153
118	Brain	SK-N-FI	1.38687e-07	1.19967e-07	6.81287e-07	1.35764e-06	4.91241	5.67898		55	Stomach	Kato III	2.19604e-07	3.72402e-07	1.61954e-06	8.98916e-07	7.37484	4.34891	0.555043
129	Colon	SW620	1.53477e-07	1.39609e-07	6.98992e-07	3.05653e-07	4.55438	5.00677		116	Lung	SK-LU-1	2.29743e-08	2.70052e-08	1.62337e-07	2.67324e-07	7.06601	6.01132	1.64672
54	Blood	KARPAS 299	1.0806e-07	1.59964e-07	7.07476e-07	7.32357e-08	6.54709	4.42271		66	Breast	MCF-7	3.05414e-08	4.48082e-08	2.14639e-07	2.30963e-07	7.0278	4.79017	1.07606
123	Stomach	SNU-16	6.23399e-08	1.22607e-07	7.09369e-07	1.36734e-07	11.379	5.78571		101	Pancreas	PANC-1	1.99759e-07	2.53287e-07	1.37552e-06	8.01492e-07	6.88587	5.43066	0.582684
63	Blood	LP-1	1.04154e-07	1.68748e-07	7.15984e-07	6.61644e-07	6.87429	4.24293		88	Lung	NCI-H292	3.76549e-08	4.8362e-08	2.59054e-07	7.17402e-08	6.87968	5.35656	0.276932
49	Bladder	J82	9.55099e-08	9.87549e-08	7.20302e-07	7.97554e-07	7.54165	7.29384		63	Blood	LP-1	1.04154e-07	1.68748e-07	7.15984e-07	6.61644e-07	6.87429	4.24293	0.924105
59	Brain	LN229	1.32961e-07	1.38926e-07	7.2333e-07	2.16177e-07	5.44018	5.20659		48	Endometrium	Ishikawa	3.84101e-09	7.06805e-09	2.60994e-08	7.74458e-08	6.79492	3.69258	2.96734
28	Lung	H1299	5.37791e-08	7.85025e-08	7.266e-07	2.23246e-07	13.5108	9.25575		42	Blood	HL-60	1.51502e-08	1.82684e-08	1.0147e-07	2.64939e-08	6.69761	5.55441	0.2611
67	Breast	MDA MB 231	1.35929e-07	1.74475e-07	7.3955e-07	2.83408e-07	5.44072	4.2387		117	Skin	SK-MEL-3	1.55021e-07	1.76743e-07	1.02652e-06	5.12115e-07	6.6218	5.80798	0.498884
107	Endometrium	RL95-2	1.25321e-07	1.53509e-07	7.42717e-07	1.96918e-07	5.92653	4.83826		25	Breast	EFM-192A	2.69818e-07	3.00764e-07	1.78117e-06	7.34734e-07	6.60138	5.92217	0.4125
120	Brain	SK-N-SH	1.1465e-07	1.46456e-07	7.45214e-07	9.81687e-08	6.49991	5.08832		54	Blood	KARPAS 299	1.0806e-07	1.59964e-07	7.07476e-07	7.32357e-08	6.54709	4.42271	0.103517
90	Lung	NCI-H82	8.78368e-08	1.48838e-07	7.50444e-07	6.23872e-07	8.54362	5.04202		120	Brain	SK-N-SH	1.1465e-07	1.46456e-07	7.45214e-07	9.81687e-08	6.49991	5.08832	0.131732
91	Lung	NCI-H838	7.43912e-08	1.20689e-07	7.54287e-07	1.5148e-07	10.1395	6.24986		46	Liver	HuH7	1.00334e-07	1.13553e-07	6.47422e-07	2.10124e-07	6.45266	5.70148	0.324555
17	Colon	Colo 205	8.61035e-08	1.56629e-07	7.60855e-07	1.48126e-07	8.83651	4.85768		139	Blood	U-937	1.15391e-08	1.64129e-08	7.38631e-08	2.5654e-08	6.40109	4.50031	0.347318
9	Lung	A549	3.02918e-08	1.20054e-07	7.69831e-07	3.11142e-07	25.4138	6.4124		21	Colon	DLD-1	1.2509e-07	1.68922e-07	7.91489e-07	1.36637e-07	6.32735	4.68554	0.172633
104	Lung	RERF-LC-Ad2	1.41637e-07	1.8614e-07	7.84042e-07	4.59516e-07	5.53557	4.21211		111	Lung	SCLC-21H	2.55969e-08	3.21011e-08	1.57735e-07	2.91492e-07	6.16228	4.91369	1.84799
21	Colon	DLD-1	1.2509e-07	1.68922e-07	7.91489e-07	1.36637e-07	6.32735	4.68554		128	Colon	SW480	5.51232e-08	6.49803e-08	3.31479e-07	1.20001e-07	6.01342	5.10123	0.362017
83	Lung	NCI-H1703	5.11063e-08	1.21485e-07	8.14898e-07	9.236e-08	15.9452	6.70778		73	Stomach	MKN-45	8.20015e-08	9.07961e-08	4.86553e-07	3.16095e-07	5.93346	5.35874	0.649662
65	Ovary	MCAS	1.38553e-07	1.25342e-07	8.18281e-07	1.12917e-07	5.9059	6.52838		107	Endometrium	RL95-2	1.25321e-07	1.53509e-07	7.42717e-07	1.96918e-07	5.92653	4.83826	0.265132
84	Lung	NCI-H1838	7.70022e-08	8.52829e-08	8.1933e-07	2.51627e-07	10.6403	9.6072		65	Ovary	MCAS	1.38553e-07	1.25342e-07	8.18281e-07	1.12917e-07	5.9059	6.52838	0.137993
6	Lung	A427	4.42295e-08	1.63569e-07	8.2263e-07	6.55797e-08	18.5991	5.02925		30	Brain	H4	1.38882e-08	1.50852e-08	8.07889e-08	8.17873e-08	5.81709	5.35552	1.01236
60	Prostate	LnCap	2.74776e-08	1.11875e-07	8.93605e-07	1.92037e-07	32.5213	7.98752		89	Lung	NCI-H441	5.05464e-08	5.44241e-08	2.93894e-07	3.48776e-07	5.81433	5.40006	1.18674
33	Breast	HCC202	9.13365e-08	1.25833e-07	8.96905e-07	7.64591e-07	9.81979	7.12774		16	Lung	Calu-6	5.92663e-08	5.15513e-08	3.42198e-07	7.68909e-07	5.7739	6.63801	2.24697
26	Ovary	EFO-27	6.19091e-08	1.58353e-07	8.99528e-07	2.92522e-07	14.5298	5.68053		132	Colon	T84	1.59877e-07	1.77483e-07	9.09025e-07	1.35494e-06	5.68577	5.12175	1.49054
132	Colon	T84	1.59877e-07	1.77483e-07	9.09025e-07	1.35494e-06	5.68577	5.12175		94	Blood	OCI-AML5	5.98023e-09	8.61519e-09	3.38855e-08	3.0947e-08	5.66625	3.93322	0.913283
24	Breast	EFM-19	3.12462e-07	2.30048e-07	9.62437e-07	4.73188e-07	3.08017	4.18364		15	Kidney	Caki-2	2.68723e-07	2.09759e-07	1.51113e-06	1.0312e-06	5.62339	7.20414	0.682405
43	Stomach	Hs 746T	7.52069e-08	1.28965e-07	9.8932e-07	4.00355e-07	13.1546	7.67122		47	Duodenum	Hutu 80	9.5614e-09	9.91626e-09	5.37042e-08	1.87459e-08	5.61677	5.41577	0.349057
32	Breast	HCC 1569	3.60251e-08	1.2101e-07	9.92938e-07	7.00509e-07	27.5624	8.20539		104	Lung	RERF-LC-Ad2	1.41637e-07	1.8614e-07	7.84042e-07	4.59516e-07	5.53557	4.21211	0.586086
45	Colon	HT-29	1.05463e-07	1.87618e-07	9.9799e-07	3.69292e-07	9.46294	5.31927		67	Breast	MDA MB 231	1.35929e-07	1.74475e-07	7.3955e-07	2.83408e-07	5.44072	4.2387	0.383217
98	Ovary	OVCAR-3	7.87952e-08	1.17009e-07	1.0156e-06	3.72578e-07	12.8891	8.67964		59	Brain	LN229	1.32961e-07	1.38926e-07	7.2333e-07	2.16177e-07	5.44018	5.20659	0.298863
117	Skin	SK-MEL-3	1.55021e-07	1.76743e-07	1.02652e-06	5.12115e-07	6.6218	5.80798		112	Ovary	SiHa	1.13153e-07	1.1129e-07	6.12713e-07	1.46987e-07	5.41491	5.50556	0.239895
131	Breast	T-47D	9.75085e-08	2.30769e-07	1.04235e-06	4.34995e-07	10.6898	4.51684		95	Blood	OCI-LY19	2.83408e-09	4.10549e-09	1.53364e-08	5.54947e-09	5.41143	3.73558	0.361849
81	Lung	NCI-H1573	8.96771e-08	1.75925e-07	1.07248e-06	2.97494e-06	11.9594	6.09624		2	Brain	A172	1.07386e-07	1.17863e-07	5.743e-07	9.38309e-08	5.348	4.87263	0.163383
68	Skin	MDA MB 435	1.25934e-07	1.76191e-07	1.08328e-06	4.82585e-07	8.60197	6.14835		14	Kidney	Caki-1	6.3398e-08	6.28622e-08	3.28586e-07	3.39484e-07	5.18291	5.22709	1.03317
53	Blood	K562	1.29285e-07	2.07105e-07	1.10657e-06	4.4152e-07	8.55914	5.34302		57	Blood	KG-1 a	1.06645e-07	1.04621e-07	5.49942e-07	4.90983e-07	5.15676	5.25653	0.89279
12	Breast	BT-20	1.22034e-07	2.41978e-07	1.1096e-06	2.34728e-07	9.09257	4.58556		118	Brain	SK-N-FI	1.38687e-07	1.19967e-07	6.81287e-07	1.35764e-06	4.91241	5.67898	1.99276
92	Stomach	NCI-N87	7.54775e-08	1.4137e-07	1.14965e-06	2.02326e-07	15.2317	8.13223		130	Colon	SW948	1.42987e-07	1.29052e-07	6.79347e-07	3.45611e-07	4.75111	5.26415	0.50874
138	Brain	U87MG	1.52739e-07	2.25012e-07	1.21858e-06	1.61913e-07	7.97818	5.4156		140	Breast	ZR-75-1	3.07229e-07	2.21748e-07	1.41938e-06	1.3471e-06	4.61993	6.40085	0.949081
41	Liver	Hep3B2.1-7	1.72455e-07	2.37167e-07	1.33761e-06	5.32325e-07	7.75628	5.63995		129	Colon	SW620	1.53477e-07	1.39609e-07	6.98992e-07	3.05653e-07	4.55438	5.00677	0.437277
101	Pancreas	PANC-1	1.99759e-07	2.53287e-07	1.37552e-06	8.01492e-07	6.88587	5.43066		71	Pancreas	Mia PaCA 2	8.55871e-08	6.84038e-08	3.75103e-07	7.36519e-08	4.38271	5.48366	0.196351
35	Lung	HCC827	9.10507e-08	1.90182e-07	1.37898e-06	3.47899e-07	15.1452	7.25086		99	Ovary	OVK18	4.56822e-08	4.29196e-08	2.00001e-07	3.41998e-08	4.37809	4.65989	0.170999
140	Breast	ZR-75-1	3.07229e-07	2.21748e-07	1.41938e-06	1.3471e-06	4.61993	6.40085		64	Blood	M07e	3.24804e-08	1.61738e-08	1.38332e-07	4.62675e-08	4.25893	8.55283	0.334468
11	Lung	BEN	5.34607e-08	1.12003e-07	1.42067e-06	4.06872e-06	26.5742	12.6842		1	Kidney	786-O	2.86182e-08	2.26134e-08	1.17994e-07	1.14555e-07	4.12305	5.2179	0.970852
15	Kidney	Caki-2	2.68723e-07	2.09759e-07	1.51113e-06	1.0312e-06	5.62339	7.20414		137	Bone	U2OS	3.18994e-08	2.43849e-08	1.30805e-07	1.13691e-07	4.10054	5.36417	0.869161
72	Stomach	MKN-1	1.38121e-07	2.10362e-07	1.53339e-06	5.24503e-08	11.1018	7.28932		37	Colon	HCT-15	1.40209e-07	1.04249e-07	5.45581e-07	6.43167e-07	3.8912	5.23343	1.17887
50	Breast	JIMT-1	1.04092e-07	1.89776e-07	1.59719e-06	1.28586e-06	15.3441	8.41618		113	Bone	SJSA-1	9.77377e-08	2.36556e-08	3.78288e-07	4.01472e-07	3.87044	15.9915	1.06129
55	Stomach	Kato III	2.19604e-07	3.72402e-07	1.61954e-06	8.98916e-07	7.37484	4.34891		109	Bone	Saos-2 EC	6.63079e-08	3.88277e-08	2.33611e-07	2.01999e-07	3.52312	6.01661	0.864681
80	Lung	NCI-H1563	1.13586e-07	1.97291e-07	1.69267e-06	5.42541e-07	14.9022	8.57958		56	Blood	KG-1	1.92247e-07	1.33362e-07	6.22353e-07	1.2122e-06	3.23725	4.66663	1.94777
25	Breast	EFM-192A	2.69818e-07	3.00764e-07	1.78117e-06	7.34734e-07	6.60138	5.92217		8	Kidney	A498	9.40747e-08	5.03934e-08	3.00199e-07	3.22172e-07	3.19107	5.9571	1.0732
38	Endometrium	HEC-1-A	1.00471e-07	2.84706e-07	1.84002e-06	3.26522e-07	18.3139	6.46288		24	Breast	EFM-19	3.12462e-07	2.30048e-07	9.62437e-07	4.73188e-07	3.08017	4.18364	0.491656
124	Stomach	SNU-216	9.22114e-08	2.72015e-07	1.84201e-06	3.89582e-07	19.9759	6.77171		5	Skin	A375	5.45254e-08	3.2298e-08	1.6417e-07	4.75651e-08	3.01089	5.08299	0.289731
135	Brain	U251MG	1.18451e-07	1.884e-07	1.99525e-06	7.84388e-07	16.8445	10.5905		97	Ovary	OV56	7.24804e-08	6.51313e-08	2.02115e-07	2.02249e-07	2.78855	3.10319	1.00066
10	Pancreas	AsPC-1	2.61739e-07	2.62717e-07	2.14582e-06	1.15786e-06	8.19833	8.16781		134	Brain	U118MG	1.86008e-07	1.39586e-07	3.92216e-07	2.56567e-07	2.10859	2.80986	0.654147
39	Endometrium	HEC-1-B	3.98811e-07	8.33196e-07	3.29131e-06	2.37267e-06	8.25281	3.95023		125	Ovary	SNU840	6.2925e-08	3.81546e-08	6.98652e-08	1.32654e-07	1.11029	1.83111	1.89872

## Sheet: TMI - Overlap Lines, NCI-Proli
NCI							ProliFiler
Cell line	GI50 [M] P-CC60	GI50 [M] P-SS60	GI50 [M] P-SS66C	GI50 [M] Me-SS66C	GI50 [M] Me-SS66T		Nr.	Entity	Cell line	IC50 [M] P-SS66C	IC50 [M] P-SS60	IC50 [M] P-CC60	IC50 [M] Dox
MCF7	3.18e-07	3.53e-08	1.49e-08	2.81e-08	5.234e-09		66	Breast	MCF-7	3.05414e-08	4.48082e-08	2.14639e-07	2.30963e-07
DU-145	4.56e-07	5.85e-08	2.45e-08	6.26e-08	3.493e-09		22	Prostate	DU-145	1.62361e-08	3.57731e-08	1.8328e-07	1.52298e-07
MOLT-4	5.94e-07	8.97e-08	6.29e-08	6.97e-08	9.946e-09		75	Blood	MOLT-4	8.62394e-09	1.29205e-08	7.57021e-08	2.60989e-08
MDA-MB-468	6.88e-07	1.67e-07	3.73e-08	1.64e-07	1.15e-08		69	Breast	MDA-MB-468	1.87166e-08	3.09662e-08	1.48029e-07	4.70904e-08
HL-60(TB)	7.51e-07	1.19e-07	4.8e-08	5.2e-08	1.191e-08		42	Blood	HL-60	1.51502e-08	1.82684e-08	1.0147e-07	2.64939e-08
COLO 205	1.37e-06	3.42e-07	1.45e-07	3.28e-07	4.92e-08		17	Colon	Colo 205	8.61035e-08	1.56629e-07	7.60855e-07	1.48126e-07
RPMI-8226	1.47e-06	2.22e-07	1.42e-07	1.61e-07	3.39e-08		108	Blood	RPMI 8226	1.18583e-08	3.85949e-08	3.37853e-07	8.84308e-08
CAKI-1	1.49e-06	2.72e-07	1.72e-07	2.48e-07	2.73e-08		14	Kidney	Caki-1	6.3398e-08	6.28622e-08	3.28586e-07	3.39484e-07
HCT-116	1.5e-06	1.58e-07	1.54e-07	1.87e-07	1.81e-08		36	Colon	HCT116	3.23346e-08	6.94308e-08	4.41191e-07	1.07027e-07
HT29	1.52e-06	2.7e-07	1.42e-07	2.26e-07	3.41e-08		45	Colon	HT-29	1.05463e-07	1.87618e-07	9.9799e-07	3.69292e-07
HCT-15	1.73e-06	2.6e-07	2.44e-07	2.47e-07	2.18e-08		37	Colon	HCT-15	1.40209e-07	1.04249e-07	5.45581e-07	6.43167e-07
786-0	1.73e-06	1.64e-07	1.05e-07	1.97e-07	1.63e-08		1	Kidney	786-O	2.86182e-08	2.26134e-08	1.17994e-07	1.14555e-07
SW-620	1.89e-06	2.21e-07	1.33e-07	2.64e-07	5.81e-08		129	Colon	SW620	1.53477e-07	1.39609e-07	6.98992e-07	3.05653e-07
T-47D	1.9e-06	6.96e-07	2.29e-07	2.87e-07	5.02e-08		131	Breast	T-47D	9.75085e-08	2.30769e-07	1.04235e-06	4.34995e-07
A549/ATCC	1.99e-06	1.51e-07	8.97e-08	1.8e-07	1.2e-08		9	Lung	A549	3.02918e-08	1.20054e-07	7.69831e-07	3.11142e-07
OVCAR-3	2.1e-06	2.36e-07	1.44e-07	4.89e-07	5.27e-08		98	Ovary	OVCAR-3	7.87952e-08	1.17009e-07	1.0156e-06	3.72578e-07
SK-OV-3	2.15e-06	2.62e-07	7.22e-08	3.38e-08	1.24e-08		121	Ovary	SK-OV3	3.72048e-08	6.16699e-08	4.38461e-07	1.76016e-07
A498	2.77e-06	2.51e-07	2.18e-07	1.23e-06	1.27e-07		8	Kidney	A498	9.40747e-08	5.03934e-08	3.00199e-07	3.22172e-07
PC-3	3.14e-06	7.22e-07	4.79e-07	3.58e-07	2.45e-08		102	Prostate	PC3	4.01164e-08	5.80474e-08	5.16782e-07	7.37791e-07

## Sheet: TMI - NCI-60
CBI-TMI	GI50 [M] CBI-TMI series (NCI-60 screening)
Cell line	P-CC60	SS00M	P-SS60	P-SS66C	Me-SS66C	Me-SS66T
SR	2.76e-07	6.93e-09	3.42e-08	1.95e-08	3.73e-08	3.989e-09		Gold: cell lines that were overlaps between NCI60 and ProliFiler140
MCF7	3.18e-07		3.53e-08	1.49e-08	2.81e-08	5.234e-09
DU-145	4.56e-07		5.85e-08	2.45e-08	6.26e-08	3.493e-09
NCI-H23	4.71e-07	9.6e-09	5.53e-08	1.86e-08	4.54e-08	9.52e-09
ACHN	4.93e-07	1.93e-08	5.62e-08	4.24e-08	2.83e-08	9.55e-09
NCI-H460	5.12e-07	9.49e-09	5.57e-08	2.23e-08	4.11e-08	4.781e-09
MOLT-4	5.94e-07	1.74e-08	8.97e-08	6.29e-08	6.97e-08	9.946e-09
HOP-62	5.94e-07	1.07e-08	1.1e-07	4.13e-08	2.05e-07	1.23e-08
K-562	6.78e-07	3.33e-07	1.62e-07	8.91e-08	3.97e-07	2.46e-08
MDA-MB-468	6.88e-07	1.15e-08	1.67e-07	3.73e-08	1.64e-07	1.15e-08
HL-60(TB)	7.51e-07	7.84e-08	1.19e-07	4.8e-08	5.2e-08	1.191e-08
CCRF-CEM	9.93e-07	1.03e-07	2.19e-07	2.7e-07	1.05e-07	2.63e-08
RXF 393	1.06e-06	6.65e-09	1.49e-07	3.47e-08	1.32e-07	9.53e-09
LOX IMVI	1.1e-06	4.17e-08	2.08e-07	6.92e-08	1.65e-07	1.22e-08
SN12C	1.2e-06	3.35e-08	2.86e-07	4.46e-08	2.03e-07	1.71e-08
SF-539	1.31e-06	8.31e-09	1.67e-07	3.89e-08	1.72e-07	9.97e-09
COLO 205	1.37e-06	4.53e-07	3.42e-07	1.45e-07	3.28e-07	4.92e-08
NCI-H226	1.44e-06	2.95e-08	4.34e-07	2.45e-07	1.02e-06	9.45e-08
RPMI-8226	1.47e-06	8.51e-07	2.22e-07	1.42e-07	1.61e-07	3.39e-08
CAKI-1	1.49e-06	4.06e-08	2.72e-07	1.72e-07	2.48e-07	2.73e-08
HCT-116	1.5e-06	6.12e-07	1.58e-07	1.54e-07	1.87e-07	1.81e-08
U251	1.51e-06	1.76e-08	1.64e-07	8.14e-08	1.37e-07	1.09e-08
HCC-2998	1.52e-06	7.79e-08	1.58e-07	5.42e-08	1.44e-07	1.54e-08
HT29	1.52e-06	3.19e-07	2.7e-07	1.42e-07	2.26e-07	3.41e-08
M14	1.52e-06	3.07e-08	1.92e-07	1.24e-07	2.51e-07	1.05e-08
UACC-62	1.53e-06	5.16e-08	2.71e-07	1.36e-07	1.47e-07	1.51e-08
SF-268	1.54e-06	2.05e-08	1.87e-07	5.83e-08	1.75e-07	1.48e-08
NCI-H322M	1.55e-06	3.01e-08	2.35e-07	4.97e-08	2.44e-07	2.34e-08
SF-295	1.55e-06	7.4e-09	1.45e-07	1.11e-07	1.33e-07	9.69e-09
MALME-3M	1.57e-06	1.12e-07	2.8e-07	1.34e-07	2.13e-07	1.37e-08
BT-549	1.59e-06	1.54e-08	2.28e-07	1.44e-07	1.65e-07	1.54e-08
SK-MEL-5	1.64e-06	3.5e-08	1.67e-07	1.11e-07	1.66e-07	1.32e-08
OVCAR-8	1.66e-06	4.31e-08	1.86e-07	9.19e-08	1.51e-07	8.62e-09
NCI-H522	1.7e-06	3.97e-07	2.63e-07	5.55e-08	1.46e-07	1.24e-08
HCT-15	1.73e-06	1.86e-07	2.6e-07	2.44e-07	2.47e-07	2.18e-08
786-0	1.73e-06	1.65e-08	1.64e-07	1.05e-07	1.97e-07	1.63e-08
MDA-MB-435	1.78e-06	5.06e-08	2.13e-07	1.47e-07	8.36e-07	2.74e-08
SW-620	1.89e-06	5.7e-07	2.21e-07	1.33e-07	2.64e-07	5.81e-08
T-47D	1.9e-06	5.02e-08	6.96e-07	2.29e-07	2.87e-07	5.02e-08
EKVX	1.95e-06	8.2e-08	3.15e-07	2.07e-07	2.3e-07	1.82e-08
A549/ATCC	1.99e-06	3.08e-08	1.51e-07	8.97e-08	1.8e-07	1.2e-08
UACC-257	1.99e-06	4.98e-07	6.3e-07	2.73e-07	5.01e-07	2.39e-08
KM12	2.07e-06	1.48e-07	2.68e-07	1.31e-07	1.1e-06	4.37e-08
OVCAR-3	2.1e-06	6.86e-07	2.36e-07	1.44e-07	4.89e-07	5.27e-08
SK-OV-3	2.15e-06	1.57e-08	2.62e-07	7.22e-08	3.38e-08	1.24e-08
SNB-19	2.22e-06	2.78e-08	2.52e-07	9.08e-08	2.24e-07	1.64e-08
IGROV1	2.31e-06	2.28e-08	5.01e-07	1.98e-07	1.53e-06	5.84e-08
OVCAR-4	2.34e-06	5.57e-07	4.64e-07	1.94e-07	1.62e-06	1.6e-07
HS 578T	2.42e-06	1.59e-07	1.41e-06	2.92e-07	2.26e-06	1.59e-07
HOP-92	2.5e-06	7.54e-07	3.46e-07	1.78e-07	2.38e-07	2.67e-08
A498	2.77e-06	2.72e-07	2.51e-07	2.18e-07	1.23e-06	1.27e-07
TK-10	2.85e-06	8.19e-07	3.37e-06	1.05e-06	1.29e-06	1.27e-07
PC-3	3.14e-06	2.45e-08	7.22e-07	4.79e-07	3.58e-07	2.45e-08
SK-MEL-28	3.58e-06	4.14e-08	2.93e-07	1.59e-07	2.61e-07	1.45e-08
OVCAR-5	5.11e-06	8.22e-08	3.1e-07	2.55e-07	2.84e-07	3.63e-08

## Sheet: AZI - NCI-60 only
CBI-AZI	GI50 [M] CBI-AZI-series (NCI-60 screen)
Cell line	OBn	SS00M	P-SS60	Me-SS66C	Me-SS66T
NCI-H460	1.71e-08		3.09e-08	1.63e-09	1e-09
ACHN	3.46e-08	2.76e-08	1.33e-07	1.95e-09	2.37e-09
SR	4.39e-08	7.37e-09	6.61e-08	2.69e-09	1.68e-09
SF-295	4.61e-08	3.04e-09	1.07e-07	2.14e-09	2.25e-09
LOX IMVI	5.64e-08	8.74e-09	8.55e-08	3.15e-09	2.2e-09
U251	6.12e-08	3.56e-09	1e-07	3.56e-09	1.63e-09
UACC-62	6.2e-08	6.25e-09	1.15e-07	4.24e-09	2.2e-09
NCI-H23	7.3e-08	1.01e-08	6.57e-08	4.34e-09	1.74e-09
HCT-15	1.34e-07	5.74e-08	2.09e-07	1.1e-08	3.82e-09
HOP-62	1.39e-07	2.51e-09	1.46e-07	9.6e-09	5.17e-09
A549/ATCC	1.61e-07	4.52e-09	1.07e-07	4.96e-09	1.79e-09
IGROV1	1.89e-07	4.54e-08	5.45e-07	6.62e-09	1.68e-08
CAKI-1	1.93e-07	3.71e-08	1.5e-07	8.16e-09	2.82e-09
NCI-H226	2.11e-07	9.51e-09	1.48e-07	6.86e-09	3.36e-09
M14	2.12e-07	1.01e-08	1.95e-07	1.42e-08	5.63e-09
RXF 393	2.34e-07	4.06e-08	1.89e-07	4.24e-09	5.66e-09
OVCAR-8	2.42e-07	2.47e-08	1.36e-07	1.21e-08	3.29e-09
K-562	2.51e-07	7.51e-08	2.25e-07	1.72e-08	4.4e-09
NCI-H322M	2.56e-07	8.05e-09	1.91e-07	1.35e-08	4.14e-09
SW-620	2.58e-07	4.64e-08	1.27e-07	1.76e-08	2.28e-09
UO-31	2.64e-07	4.39e-08	1.9e-07	1.23e-08	3.82e-09
786-0	2.66e-07	3.24e-08	3.3e-07	8.83e-09	1.31e-08
MOLT-4	2.72e-07	4.97e-08	2.31e-07	1.42e-08	4.45e-09
SK-MEL-5	2.72e-07	6.32e-09	1.52e-07	1.85e-08	2.27e-09
HT29	2.73e-07	6.99e-08	2.11e-07	1.45e-08	8.29e-09
MALME-3M	2.76e-07	4.81e-08	2.32e-07	1.93e-08	6.37e-09
COLO 205	2.8e-07	3.2e-07	4.31e-07	2.17e-08	1.48e-08
SF-539	2.95e-07	5.13e-08	3.25e-07	2.25e-08	5.25e-09
MCF7	3.18e-07	7.52e-09	4.95e-08	1.53e-09	1e-09
HCC-2998	3.19e-07	2.7e-08	1.46e-07	2.2e-08	3.47e-09
SK-MEL-28	3.29e-07	2.91e-08	2.08e-07	2.22e-08	4.76e-09
MDA-MB-435	3.31e-07	3.67e-08	2.85e-07	2.51e-08	1.27e-08
SF-268	3.32e-07	2.43e-08	2.81e-07	2.01e-08	8.99e-09
SNB-19	3.33e-07	6.65e-09	2.72e-07	1.79e-08	5.79e-09
OVCAR-5	3.45e-07	6.75e-08	3.9e-07	2.27e-08	6.88e-09
SN12C	3.57e-07	6.49e-08	5.27e-07	1.16e-08	1.05e-08
EKVX	3.71e-07	4.2e-08	3.51e-07	2.73e-08	1.22e-08
SK-MEL-2	3.74e-07	4.94e-08	3.45e-07	3.13e-08	1.87e-08
A498	3.75e-07	9.08e-09	1.99e-07	2.59e-08	1.52e-08
NCI-H522	3.84e-07	2.73e-07	2.54e-07	2.83e-08	1.09e-08
UACC-257	3.85e-07	9.24e-08	3.78e-07	3.44e-08	1.45e-08
CCRF-CEM	4.08e-07	1.02e-07	2.69e-07	1.84e-08	7.42e-09
HL-60(TB)	4.42e-07	1.31e-07	3.9e-07	2.85e-08	9.94e-09
SK-OV-3	4.53e-07	8.67e-09	3.13e-07	2.99e-08	1.5e-08
DU-145	4.56e-07	1.19e-08	1.65e-07	5.32e-09	3.91e-09
RPMI-8226	4.96e-07	4.74e-07	5.7e-07	3.51e-08	2.32e-08
OVCAR-3	4.97e-07	2.36e-07	4.26e-07	5.05e-08	2.74e-08
HOP-92	5.04e-07	3.82e-07	9.97e-07	5.3e-08	1.82e-08
OVCAR-4	5.36e-07	6.15e-07	1.36e-06	7.35e-08	2.75e-08
TK-10	5.62e-07	9.71e-07	1.56e-06	3.57e-08	2.23e-08
HCT-116	6.37e-07	4.52e-08	2.34e-07	4.57e-08	6.75e-09
MDA-MB-468	6.88e-07	4.02e-08	1.48e-07	5.3e-09	2.55e-09
KM12	8.13e-07	3.06e-08	3.08e-07	9.04e-08	1.57e-08
BT-549	1.59e-06	8.4e-08	1.02e-06	5.4e-08	2.13e-08
T-47D	1.9e-06	2.87e-07	5.7e-07	1.49e-08	1.48e-08
HS 578T	2.42e-06	1.78e-07	1.23e-06	1.41e-07	2.79e-08
MDA-MB-231	3.07e-06	7.11e-08	4.02e-07	3.78e-08	1.92e-08
PC-3	3.14e-06	3.96e-08	3.78e-07	3.4e-08	1.97e-08

## Sheet: TMI - NCI vs Prot "Expression"
		NCI-60 screening: Log(GI50)					NCI-60 screening: Log(RedIndex)				NCI-60 screening: Raw GI50 (M)					NCI public characterisation data for the NCI60 cell line panel, extracted from the NCI CellMiner internet portal, as chosen for expected relevance to expressed levels of reductases. True protein expression levels as determined by antibody measurements are NOT available for any of these proteins, but methods for protein expression level estimates via MS data are included as possible (SWATH and log…
NCI60 Cell Miner cell line name	NCI60 drug screen cell line name	LOG10(GI50-P-CC60	LOG10(GI50-P-SS60	LOG10(GI50-P-SS66C	LOG10(GI50-Me-SS66C	LOG10(GI50-Me-SS66T	LOG10(RedInd-P-SS60	LOG10(RedInd-P-SS66C	LOG10(RedInd-Me-SS66C	LOG10(RedInd-Me-SS66T	GI50-P-CC60	GI50-P-SS60	GI50-P-SS66C	GI50-Me-SS66C	GI50-Me-SS66T	TXNRD1-Swath	TXNRD1-log2	TXNRD1-Zscores	TXNDC12-Swath	GPX1-Swath	GPX1-log2	GPX8-Swath	TXNDC5-Swath	TXN-Swath	TXN-log2	ATXN2L-Swath	TXNDC17-Swath	TXNL1-Swath	TXN2-Swath	ATXN10-Swath	PRDX1-Swath	PRDX6-Swath	GSR-Swath	PRDX3-Swath	PRDX5-Swath	PRDX2-Swath	PRDX4-Swath	TMX2-Swath	TMX1-Swath
BR:MCF7	MCF7	-6.5	-7.45	-7.83	-7.55	-8.28	0.95	1.33	1.05	1.78	3.18e-07	3.53e-08	1.49e-08	2.81e-08	5.234e-09	5.654	8.268	-1.509	5.267	4.749	4.64	3.912	5.618	6.026	8.521	5.121	5.611	5.738	5.525	4.848	6.013	6.156	5.393	6.266	5.374	6.568	5.379	4.361	5.08
BR:HS 578T	HS 578T	-5.62	-5.85	-6.53	-5.65	-6.8	0.23	0.92	0.03	1.18	2.42e-06	1.41e-06	2.92e-07	2.26e-06	1.59e-07	5.616	9.475	-0.057	5.471	4.828	9.126	4.905	6.044	6.112		4.858	5.245	5.279	5.42	4.69	5.654	5.721	4.888	6.059	5.695	5.403	5.379	4.546	5.252
BR:BT-549	BT-549	-5.8	-6.64	-6.84	-6.78	-7.81	0.84	1.04	0.98	2.01	1.59e-06	2.28e-07	1.44e-07	1.65e-07	1.54e-08	5.665	9.179	-0.381	5.711	4.513	8.532	4.954	5.923	6.511	9.699	4.84	5.674	5.517	5.673	4.709	5.724	5.9	5.025	6.117	5.705	5.355	5.624	4.711	5.453
BR:T-47D	T-47D	-5.72	-6.16	-6.64	-6.54	-7.3	0.44	0.92	0.82	1.58	1.9e-06	6.96e-07	2.29e-07	2.87e-07	5.02e-08	5.56	8.512	-1.23	5.181	4.936	4.504	3.912	5.636	6.186	9.165	5.021	5.73	5.583	4.782	4.933	6.185	6.305	5.115	6.059	5.549	6.344	5.357	4.312	5.18
CNS:SF-268	SF-268	-5.81	-6.73	-7.23	-6.76	-7.83	0.92	1.42	0.94	2.02	1.54e-06	1.87e-07	5.83e-08	1.75e-07	1.48e-08	5.742	9.712	0.209	5.444	5.031	9.743	4.79	5.977	6.26	9.26	5.001	5.493	5.394	5.526	4.731	5.289	5.801	4.913	6.21	5.763	5.207	5.631	4.626	5.355
CNS:SF-295	SF-295	-5.81	-6.84	-6.95	-6.88	-8.01	1.03	1.15	1.07	2.2	1.55e-06	1.45e-07	1.11e-07	1.33e-07	9.69e-09	6.026	10.089	0.699	5.553	4.88	9.252	4.549	5.988	5.616	9.303	5.237	5.533	5.587	5.371	4.887	6.008	6.121	5.222	6.064	4.893	6	5.326	3.535	5.22
CNS:SF-539	SF-539	-5.88	-6.78	-7.41	-6.76	-8	0.89	1.53	0.88	2.12	1.31e-06	1.67e-07	3.89e-08	1.72e-07	9.97e-09	5.432	9.166	-0.734	5.779	5.039	10.099	5.124	6.123	5.806	10.523	5.045	5.244	5.343	5.494	4.795	5.724	5.782	5.035	6.122	5.174	5.498	5.656	4.516	5.58
CNS:SNB-19	SNB-19	-5.65	-6.6	-7.04	-6.65	-7.79	0.94	1.39	1	2.13	2.22e-06	2.52e-07	9.08e-08	2.24e-07	1.64e-08	5.791	10.178	0.776	5.633	5.089	9.873	4.619	5.858	6.312	9.55	4.917	5.288	5.091	5.565	4.68	5.703	5.852	5.006	6.122	5.496	5.338	5.422	4.627	5.329
CNS:U251	U251	-5.82	-6.79	-7.09	-6.86	-7.96	0.96	1.27	1.04	2.14	1.51e-06	1.64e-07	8.14e-08	1.37e-07	1.09e-08	5.976	9.799	0.361	5.512	4.881	8.875	3.912	5.778	5.775	9.158	5.01	5.624	5.378	5.281	4.727	6.223	6.183	5.223	6.054	4.961	6.05	5.281	4.338	5.198
CO:COLO 205	COLO 205	-5.86	-6.47	-6.84	-6.48	-7.31	0.6	0.98	0.62	1.44	1.37e-06	3.42e-07	1.45e-07	3.28e-07	4.92e-08	5.712	9.175	-0.497	5.123	5.044	8.874	4.444	5.63	6.057	10.254	5.061	5.788	5.513	5.529	4.825	6.093	6.07	5.354	6.138	4.763	6.299	5.265	4.147	5.003
CO:HCC-2998	HCC-2998	-5.82	-6.8	-7.27	-6.84	-7.81	0.98	1.45	1.02	1.99	1.52e-06	1.58e-07	5.42e-08	1.44e-07	1.54e-08	5.707	10.297	0.934	5.547	4.699	8.85	4.505	5.816	6.062	10.462	5.023	5.587	5.549	5.342	4.816	5.873	5.844	5.342	6.456	5.345	6.081	5.559	4.471	5.208
CO:HCT-116	HCT-116	-5.82	-6.8	-6.81	-6.73	-7.74	0.98	0.99	0.9	1.92	1.5e-06	1.58e-07	1.54e-07	1.87e-07	1.81e-08	5.627	9.422	-0.159	5.525	4.866	9.388	4.654	5.668	6.711	9.378	5.219	5.751	5.789	5.431	5.071	5.977	6.112	5.472	6.392	5.788	5.41	5.406	4.306	4.958
CO:HCT-15	HCT-15	-5.76	-6.59	-6.61	-6.61	-7.66	0.82	0.85	0.85	1.9	1.73e-06	2.6e-07	2.44e-07	2.47e-07	2.18e-08	5.904	9.421	-0.124	5.517	4.732	8.82	4.665	5.637	6.667	9.754	4.922	5.7	5.578	5.48	5.026	6.249	6.342	5.387	6.289	5.506	6.452	5.298	4.261	5.222
CO:HT29	HT29	-5.82	-6.57	-6.85	-6.65	-7.47	0.75	1.03	0.83	1.65	1.52e-06	2.7e-07	1.42e-07	2.26e-07	3.41e-08	5.668	9.03	-0.63	5.527	4.81	8.79	4.446	5.699	6.735	9.812	5.022	5.594	5.527	5.582	4.853	6.195	6.162	5.351	6.3	5.711	5.915	5.056	4.541	4.999
CO:KM12	KM12	-5.68	-6.57	-6.88	-5.96	-7.36	0.89	1.2	0.27	1.68	2.07e-06	2.68e-07	1.31e-07	1.1e-06	4.37e-08	5.996	9.444	-0.112	5.422	4.766	9.324	4.663	5.42	6.131	9.759	5.133	5.86	5.351	5.275	4.936	6.299	6.173	5.41	6.249	5.062	6.469	5.375	4.452	5.267
CO:SW-620	SW-620	-5.72	-6.66	-6.88	-6.58	-7.24	0.93	1.15	0.85	1.51	1.89e-06	2.21e-07	1.33e-07	2.64e-07	5.81e-08	5.607	8.339	-1.413	5.443	4.829	9.139	4.422	5.568	6.741	9.347	5.145	6.004	5.349	5.529	5.067	5.537	6.136	5.314	6.457	5.876	5.488	5.538	4.643	5.181
LE:CCRF-CEM	CCRF-CEM	-6	-6.66	-6.57	-6.98	-7.58	0.66	0.57	0.98	1.58	9.93e-07	2.19e-07	2.7e-07	1.05e-07	2.63e-08	5.494	8.345	-1.362	5.349	4.881	8.098	4.502	5.342	6.686	9.001	5.272	5.744	5.614	5.487	5.213	5.926	5.972	5.122	6.003	5.644	5.638	5.176	4.33	4.512
LE:HL-60(TB)	HL-60(TB)	-6.12	-6.92	-7.32	-7.28	-7.92	0.8	1.19	1.16	1.8	7.51e-07	1.19e-07	4.8e-08	5.2e-08	1.191e-08	5.546	8.533	-1.176	4.999	4.839	9.484	4.617	5.563	5.919	9.205	5.038	5.631	5.754	5.248	4.944	5.776	5.897	5.058	6.069	5.006	5.425	5.479	4.383	5.474
LE:K-562	K-562	-6.17	-6.79	-7.05	-6.4	-7.61	0.62	0.88	0.23	1.44	6.78e-07	1.62e-07	8.91e-08	3.97e-07	2.46e-08	5.783	8.784	-0.852	5.32	4.626	4.557	3.912	5.414	5.973	8.711	5.28	5.765	5.701	5.334	5.037	6.3	6.504	5.447	6.01	5.11	6.388	5.342	4.38	4.998
LE:MOLT-4	MOLT-4	-6.23	-7.05	-7.2	-7.16	-8	0.82	0.98	0.93	1.78	5.94e-07	8.97e-08	6.29e-08	6.97e-08	9.946e-09	5.832	8.925	-0.655	5.143	4.754	7.784	4.445	5.243	6.693	9.123	5.226	5.513	5.602	5.47	5.258	5.811	6.018	5.407	6.162	5.638	5.678	5.126	4.21	5.025
LE:RPMI-8226	RPMI-8226	-5.83	-6.65	-6.85	-6.79	-7.47	0.82	1.02	0.96	1.64	1.47e-06	2.22e-07	1.42e-07	1.61e-07	3.39e-08	5.702	8.613	-1.117	5.529	4.773	8.085	4.689	6.501	6.052	8.962	4.813	5.663	5.805	5.335	5.156	6.4	6.31	5.207	6.238	5.62	6.331	5.594	4.473	4.925
LE:SR	SR	-6.56	-7.47	-7.71	-7.43	-8.4	0.91	1.15	0.87	1.84	2.76e-07	3.42e-08	1.95e-08	3.73e-08	3.989e-09	5.583	8.664	-1.015	5.401	4.949	9.268	4.348	5.616	6.435	10.46	5.174	5.845	5.595	5.22	5.126	5.919	6.075	4.964	6.038	5.384	6.529	5.325	3.535	5.333
ME:LOX IMVI	LOX IMVI	-5.96	-6.68	-7.16	-6.78	-7.91	0.72	1.2	0.82	1.96	1.1e-06	2.08e-07	6.92e-08	1.65e-07	1.22e-08	5.772	9.599	0.049	5.427	4.739	9.019	4.678	5.787	6.485	9.404	5.088	5.564	5.438	5.388	4.756	5.875	6.028	4.973	6.184	5.74	5.119	5.216	4.476	5.318
ME:MALME-3M	MALME-3M	-5.8	-6.55	-6.87	-6.67	-7.86	0.75	1.07	0.87	2.06	1.57e-06	2.8e-07	1.34e-07	2.13e-07	1.37e-08	5.646	8.692	-1.036	5.377	5.125	10.035	3.912	5.929	6.098	8.683	4.829	5.547	5.332	5.684	4.907	5.882	6.103	5.299	6.362	5.377	5.788	5.315	4.378	5.393
ME:M14	M14	-5.82	-6.72	-6.91	-6.6	-7.98	0.9	1.09	0.78	2.16	1.52e-06	1.92e-07	1.24e-07	2.51e-07	1.05e-08	5.834	8.924	-0.729	5.405	4.833	9.511	4.692	5.912	6.008	9.777	4.997	5.691	5.429	5.37	5.009	6.174	6.057	5.046	5.995	5.274	6.142	5.424	4.336	5.1
ME:SK-MEL-28	SK-MEL-28	-5.45	-6.53	-6.8	-6.58	-7.84	1.09	1.35	1.14	2.39	3.58e-06	2.93e-07	1.59e-07	2.61e-07	1.45e-08	5.461	8.992	-0.633	5.569	5.123	9.906	4.53	5.874	5.787	9.268	4.849	5.406	5.301	5.599	4.676	6.041	5.882	5.135	6.402	5.101	5.301	5.542	4.246	5.41
ME:SK-MEL-5	SK-MEL-5	-5.79	-6.78	-6.95	-6.78	-7.88	0.99	1.17	0.99	2.09	1.64e-06	1.67e-07	1.11e-07	1.66e-07	1.32e-08	5.948	9.852	0.398	5.454	4.713	7.235	4.579	5.943	5.892	9.508	5.084	5.794	5.544	5.497	4.93	6.102	6.07	5.472	6.208	5.16	4.709	5.262	4.232	5.331
ME:UACC-257	UACC-257	-5.7	-6.2	-6.56	-6.3	-7.62	0.5	0.86	0.6	1.92	1.99e-06	6.3e-07	2.73e-07	5.01e-07	2.39e-08	5.766	9.64	0.154	5.682	4.952	9.385	3.912	6.014	6.377	8.981	4.909	5.671	5.434	5.68	4.799	5.519	6.133	5.095	6.189	5.805	5.293	5.521	4.666	5.417
ME:UACC-62	UACC-62	-5.82	-6.57	-6.87	-6.83	-7.82	0.75	1.05	1.02	2.01	1.53e-06	2.71e-07	1.36e-07	1.47e-07	1.51e-08	5.429	9.182	-0.418	5.658	4.962	9.647	4.669	5.974	6.086	8.946	4.932	5.615	5.095	5.721	4.799	5.432	6.274	5.077	6.264	5.608	5.221	5.562	4.602	5.591
ME:MDA-MB-435	MDA-MB-435	-5.75	-6.67	-6.83	-6.08	-7.56	0.92	1.08	0.33	1.81	1.78e-06	2.13e-07	1.47e-07	8.36e-07	2.74e-08	5.755	8.78	-0.894	5.32	4.821	9.408	4.496	6.06	6.005	9.377	5.09	5.843	5.52	5.318	4.942	5.121	6.074	5.315	6.218	5.443	6.246	5.3	4.304	5.069
LC:A549/ATCC	A549/ATCC	-5.7	-6.82	-7.05	-6.74	-7.92	1.12	1.35	1.04	2.22	1.99e-06	1.51e-07	8.97e-08	1.8e-07	1.2e-08	6.284	10.674	1.411	5.225	4.714	8.242	3.912	5.489	6.446	10.108	5.039	5.639	5.48	5.349	4.715	6.279	5.949	5.694	6.283	5.322	4.709	5.258	4.324	5.148
LC:EKVX	EKVX	-5.71	-6.5	-6.68	-6.64	-7.74	0.79	0.97	0.93	2.03	1.95e-06	3.15e-07	2.07e-07	2.3e-07	1.82e-08	5.788	9.067	-0.554	5.636	4.635	9.003	3.912	5.574	6.317	8.722	4.988	5.602	5.471	4.782	4.929	5.709	6.197	5.095	6.198	5.932	5.622	5.25	4.592	5.252
LC:HOP-62	HOP-62	-6.23	-6.96	-7.38	-6.69	-7.91	0.73	1.16	0.46	1.68	5.94e-07	1.1e-07	4.13e-08	2.05e-07	1.23e-08	6.268	10.968	1.768	5.497	4.718	9.602	4.624	5.844	6.446	9.05	5.002	5.392	5.121	5.533	4.95	5.887	5.988	5.082	6.134	5.483	5.356	5.167	4.589	5.378
LC:HOP-92	HOP-92	-5.6	-6.46	-6.75	-6.62	-7.57	0.86	1.15	1.02	1.97	2.5e-06	3.46e-07	1.78e-07	2.38e-07	2.67e-08	5.62	9.126	-0.479	5.453	4.901	9.746	4.594	5.709	6.044	8.674	4.818	5.497	5.425	5.466	4.75	6.042	6.179	5.005	6.512	5.558	5.866	5.478	4.365	5.399
LC:NCI-H226	NCI-H226	-5.84	-6.36	-6.61	-5.99	-7.02	0.52	0.77	0.15	1.18	1.44e-06	4.34e-07	2.45e-07	1.02e-06	9.45e-08	6.221	11.215	2.059	5.179	4.761	9.789	4.617	5.763	5.608	9.751	4.881	5.417	5.23	5.367	4.578	5.825	5.99	5.074	6.233	5.181	5.446	5.09	3.535	5.202
LC:NCI-H23	NCI-H23	-6.33	-7.26	-7.73	-7.34	-8.02	0.93	1.4	1.02	1.69	4.71e-07	5.53e-08	1.86e-08	4.54e-08	9.52e-09	6.083	10.404	1.153	5.573	4.703	4.921	4.456	5.618	6.752	9.424	3.676	5.708	5.523	5.465	4.728	6.115	6.361	4.968	6.292	5.906	5.367	5.56	4.191	5.365
LC:NCI-H322M	NCI-H322M	-5.81	-6.63	-7.3	-6.61	-7.63	0.82	1.49	0.8	1.82	1.55e-06	2.35e-07	4.97e-08	2.44e-07	2.34e-08	6.256	10.755	1.517	5.379	4.875	6.212	4.503	5.63	6.643	9.627	4.954	5.44	5.366	5.61	5.013	5.827	6.287	5.615	6.435	6.143	5.741	5.396	5.007	5.345
LC:NCI-H460	NCI-H460	-6.29	-7.25	-7.65	-7.39	-8.32	0.96	1.36	1.1	2.03	5.12e-07	5.57e-08	2.23e-08	4.11e-08	4.781e-09	6.138	10.824	1.591	5.615	4.792	8.681	3.912	5.848	6.845	10.827	4.878	5.429	5.461	5.584	4.516	5.943	6.393	5.65	6.605	5.776	5.481	5.871	4.477	5.319
LC:NCI-H522	NCI-H522	-5.77	-6.58	-7.26	-6.84	-7.91	0.81	1.49	1.07	2.14	1.7e-06	2.63e-07	5.55e-08	1.46e-07	1.24e-08	5.589	9.844	0.457	5.647	4.983	9.074	4.776	5.723	6.342	8.853	5.053	5.687	5.386	5.612	4.779	5.522	6.082	5.147	6.382	5.992	5.317	5.426	4.535	5.066
OV:IGROV1	IGROV1	-5.64	-6.3	-6.7	-5.82	-7.23	0.66	1.07	0.18	1.6	2.31e-06	5.01e-07	1.98e-07	1.53e-06	5.84e-08	5.642	9.476	-0.002	5.913	4.967	9.081	4.845	6.127	6.375	8.942	4.942	5.568	5.431	5.781	4.72	5.991	6.101	5.427	6.521	6.051	5.586	5.904	4.498	5.315
OV:OVCAR-3	OVCAR-3	-5.68	-6.63	-6.84	-6.31	-7.28	0.95	1.16	0.63	1.6	2.1e-06	2.36e-07	1.44e-07	4.89e-07	5.27e-08	5.583	9.283	-0.305	5.339	4.686	4.632	4.581	5.633	5.615	9.11	4.997	5.317	5.561	5.29	4.793	5.987	5.993	5.126	6.25	5.193	5.651	5.242	3.535	5.252
OV:OVCAR-4	OVCAR-4	-5.63	-6.33	-6.71	-5.79	-6.8	0.7	1.08	0.16	1.17	2.34e-06	4.64e-07	1.94e-07	1.62e-06	1.6e-07	4.79	8.785	-0.882	5.506	4.102	8.884	4.749	5.859	5.935	8.722	4.905	5.195	5.086	5.671	4.827	5.429	6.061	5.028	6.464	5.919	4.709	5.356	4.738	5.437
OV:OVCAR-5	OVCAR-5	-5.29	-6.51	-6.59	-6.55	-7.44	1.22	1.3	1.26	2.15	5.11e-06	3.1e-07	2.55e-07	2.84e-07	3.63e-08	5.964	8.806	-0.834	5.49	4.847	8.605	3.912	5.649	6.442	8.871	4.977	5.366	5.166	5.561	4.883	5.801	5.859	5.156	6.181	5.891	5.78	5.172	4.689	5.571
OV:OVCAR-8	OVCAR-8	-5.78	-6.73	-7.04	-6.82	-8.06	0.95	1.26	1.04	2.28	1.66e-06	1.86e-07	9.19e-08	1.51e-07	8.62e-09	5.806	9.294	-0.266	5.36	4.831	9.674	4.552	5.557	6.595	9.782	4.974	5.533	5.106	5.402	5.053	6.024	6.113	5.11	6.205	5.65	5.64	5.158	4.3	5.137
OV:SK-OV-3	SK-OV-3	-5.67	-6.58	-7.14	-7.47	-7.91	0.91	1.47	1.8	2.24	2.15e-06	2.62e-07	7.22e-08	3.38e-08	1.24e-08	5.67	9.251	-0.324	5.583	4.99	9.202	4.806	5.883	6.382	9.672	5.014	5.262	5.55	5.607	4.704	5.83	5.909	5.376	6.459	6.057	5.44	5.364	4.584	5.393
PR:PC-3	PC-3	-5.5	-6.14	-6.32	-6.45	-7.61	0.64	0.82	0.94	2.11	3.14e-06	7.22e-07	4.79e-07	3.58e-07	2.45e-08	6.068	10.854	1.612	5.446	4.8	9.608	4.515	6.041	5.981	9.577	5.053	5.802	5.714	5.415	4.905	6.392	6.718	5.23	6.307	5.318	6.45	5.424	4.374	5.309
PR:DU-145	DU-145	-6.34	-7.23	-7.61	-7.2	-8.46	0.89	1.27	0.86	2.12	4.56e-07	5.85e-08	2.45e-08	6.26e-08	3.493e-09	6.197	11.009	1.802	5.378	4.102	8.519	4.647	5.793	5.93	10.005	5.057	5.758	5.552	4.782	4.947	6.124	5.984	5.489	6.264	5.203	6.01	5.111	4.434	5.611
RE:786-0	786-0	-5.76	-6.79	-6.98	-6.71	-7.79	1.02	1.22	0.94	2.03	1.73e-06	1.64e-07	1.05e-07	1.97e-07	1.63e-08	5.723	9.318	-0.257	5.623	4.839	9.497	4.514	5.828	5.973	9.694	5.015	5.627	5.439	5.43	5.047	6.299	6.094	5.01	6.231	5.383	5.882	5.296	4.361	5.314
RE:A498	A498	-5.56	-6.6	-6.66	-5.91	-6.9	1.04	1.1	0.35	1.34	2.77e-06	2.51e-07	2.18e-07	1.23e-06	1.27e-07	6.176	10.157	0.745	5.366	4.779	9.342	4.786	5.668	6.67	10.125	5.017	5.841	5.382	5.506	4.953	6.21	6.449	5.441	6.335	5.702	5.992	5.056	4.394	5.008
RE:ACHN	ACHN	-6.31	-7.25	-7.37	-7.55	-8.02	0.94	1.07	1.24	1.71	4.93e-07	5.62e-08	4.24e-08	2.83e-08	9.55e-09	5.815	9.628	0.121	5.56	4.102	9.478	4.599	5.707	5.872	8.903	5.044	5.506	5.398	4.782	5.158	6.174	6.037	5.173	6.472	5.419	5.702	5.122	4.27	5.304
RE:CAKI-1	CAKI-1	-5.83	-6.57	-6.76	-6.61	-7.56	0.74	0.94	0.78	1.74	1.49e-06	2.72e-07	1.72e-07	2.48e-07	2.73e-08	5.954	9.589	0.082	5.252	4.787	9.434	4.621	5.65	5.655	9.287	4.971	5.541	5.418	5.295	4.999	6.197	6.237	5.278	6.436	5.377	5.463	5.198	4.256	5.1
RE:RXF 393	RXF 393	-5.97	-6.83	-7.46	-6.88	-8.02	0.85	1.48	0.9	2.05	1.06e-06	1.49e-07	3.47e-08	1.32e-07	9.53e-09	5.895	9.385	-0.15	5.546	4.929	8.395	4.783	5.777	6.562	9.517	4.953	5.592	5.674	5.385	5.04	5.664	6.082	4.965	6.233	5.811	4.709	5.356	4.579	5.133
RE:SN12C	SN12C	-5.92	-6.54	-7.35	-6.69	-7.77	0.62	1.43	0.77	1.85	1.2e-06	2.86e-07	4.46e-08	2.03e-07	1.71e-08	6.13	11.117	1.919	5.445	4.771	8.797	4.703	5.856	6.172	9.18	5.094	5.536	5.396	5.43	4.982	5.379	6.176	5.038	6.239	5.787	5.372	5.193	4.533	5.234
RE:TK-10	TK-10	-5.55	-5.47	-5.98	-5.89	-6.9	-0.07	0.43	0.34	1.35	2.85e-06	3.37e-06	1.05e-06	1.29e-06	1.27e-07	6.034	10.175	0.771	5.646	4.876	9.532	4.269	5.652	6.127	9.89	5.053	5.538	5.473	5.241	4.998	6.483	6.243	5.167	6.228	5.286	5.396	5.359	3.535	5.123
	Gold: cell lines that were overlaps between NCI60 and ProliFiler140
